# Supplementary material for: Emergence of New Non–Clonal Group 258 High-Risk Clones among Klebsiella pneumoniae Carbapenemase–Producing K. pneumoniae Isolates, France
Source: Emerg Infect Dis. 2020 Jun;26(6):1212–20. doi: 10.3201/eid2606.191517 (PMC7258464; doi:10.3201/eid2606.191517)
Supplement: Appendix 1 — Antimicrobial resistance determinants of isolates in study of emergence of new non–clonal group 258 high-risk clones among Klebsiella pneumoniae carbapenemase–producing K. pneumoniae isolates, France. [file 19-1517-Techapp-s1.xlsx]

## Sheet: Appendix 1 Table
Article DOI: https://doi.org/10.3201/eid2606.191517
Emergence of New Non–Clonal Group 258 High-Risk Clones among Klebsiella pneumoniae Carbapenemase–Producing K. pneumoniae Isolates, France
Apppendix 1 Table. Genomic content of KPC-producing K. pneumoniae
sample name	Genbank accession number	genome size	number of contigs	n50	Acquired resistance genes												MLST	plasmids	Plasmids typing
					Rifampicin	Fosfomycin	Aminoglycoside	Macrolide	Sulphonamide	Trimethoprim	Phenicol	Beta-lactam	Fluoroquinolone and aminoglycoside	Quinolone	Tetracycline	Macrolides			IncF	IncN	IncHI1	pMLST summary
199 D1	VUBC00000000	5470694	100	163680		fosA-like	aac(3)-IId-like				catB3-like	blaCTX-M-14,blaKPC-2,blaNDM-4,blaOXA-1,blaSHV-11-like,blaTEM-1A-like	aac(6')Ib-cr	oqxA-like,oqxB-like,QnrS1			ST-147	IncFII(K),Col(BS512),Col(MGD2),IncL/M(pMU407),ColRNAI	F-:A16*:B71			IncF[F-:A16*:B71]
198 J5	VUBE00000000	5548705	89	270507		fosA-like	aac(6')-Ib-like,aadA1,strA,strB		sul2	dfrA14-like		blaKPC-3,blaOXA-9,blaSHV-1,blaTEM-1A	aac(6')Ib-cr-like	oqxA-like,oqxB-like			ST-231	IncFIA(HI1),IncFIB(K),IncFII(K),ColRNAI	F-:A-:B71*			IncF[F-:A-:B71*]
198 B9	VUBF00000000	5458408	104	172782		fosA-like	aadA1		sul1	dfrA1		blaKPC-3,blaLEN12-like		oqxA-like,oqxB-like			ST-147	IncFIA(HI1),IncFIB(K),IncFII(K),IncN	F-:A-:B71	ST-15		IncN[ST-15],IncF[F-:A-:B71]
198 A2	VUBG00000000	5596128	106	239428		fosA-like	aac(3)-IIa-like,strA,strB		sul2	dfrA14-like		blaCTX-M-15,blaKPC-3,blaOXA-9-like,blaSHV-28,blaTEM-1A-like		oqxA-like,oqxB-like,QnrB66-like			ST-307	IncFIB(K),IncFIB(pQil),IncFII(K)	F-:A16*:B71			IncF[F-:A16*:B71]
196 I3	VUBH00000000	5239224	85	158713		fosA-like						blaKPC-3,blaSHV-11-like		oqxA-like,oqxB-like			ST-147	IncFIB(K),IncFII(K),IncN,ColRNAI	F-:A-:B71	ST-15		IncN[ST-15],IncF[F-:A-:B71]
195 H2	VUBI00000000	5503623	73	241578		fosA-like	aac(6')-Ib-like,aadA1,aadA5,strA,strB	mph(A)	sul1,sul2	dfrA14-like,dfrA17		blaKPC-3,blaOXA-9,blaSHV-101-like,blaTEM-1A	aac(6')Ib-cr-like	oqxA-like,oqxB-like			ST-13	IncFIA(HI1),IncFII,IncFII(K),IncQ2,ColRNAI	F-:A-:B18*			IncF[F-:A-:B18*]
195 G3	VUBJ00000000	5245809	124	160048		fosA-like	aac(6')-Ib-like,aadA1,strA,strB		sul2	dfrA14-like		blaKPC-3,blaOXA-9,blaSHV-11-like,blaTEM-1A	aac(6')Ib-cr-like	oqxA-like,oqxB-like			ST-147	IncFIA(HI1),IncFIB(K),IncFII(K),ColRNAI	F-:A-:B71*			IncF[F-:A-:B71*]
195 E5	VUBK00000000	5554105	119	161005		fosA-like	aac(3)-IIa-like,strA,strB		sul2	dfrA14-like		blaCTX-M-15,blaKPC-3,blaOXA-9-like,blaSHV-28,blaTEM-1B-like		oqxA-like,oqxB-like,QnrB66-like			ST-307	IncFIB(K),IncFIB(pQil),IncFII(K)	F-:A16*:B71			IncF[F-:A16*:B71]
195 D9	VUBL00000000	5596899	203	127372		fosA-like	aadA24-like,strA,strB		sul2	dfrA14-like		blaKPC-3,blaOXA-9,blaSHV-101-like,blaTEM-1A		oqxA-like,oqxB-like,QnrB66-like	tet(A)		ST-13	IncFIA(HI1),IncFIB(K),IncFII(K),IncQ2,ColRNAI	F-:A-:B71*			IncF[F-:A-:B71*]
195 C2	VUBM00000000	5496102	90	185242		fosA-like	aadA1		sul1	dfrA1		blaKPC-3,blaSHV-1		oqxA-like,oqxB-like			ST-147	IncFIB(pKPHS1),IncFIB(K),IncFII(K),IncN	F-:A-:B5	ST-15		IncN[ST-15],IncF[F-:A-:B5]
194 C8	VUBN00000000	5436179	106	145193		fosA-like						blaKPC-3,blaSHV-11-like		oqxA-like,oqxB-like			ST-556	IncFIB(K),IncN	Unknown ST	ST-15		IncF[Unknown ST],IncN[ST-15]
193 C3	VUBO00000000	5569779	127	128487	arr-3	fosA-like	aac(3)-IIa-like,aadA2,strA,strB	mph(A)	sul1,sul2	dfrA14-like	catB3-like	blaCTX-M-15,blaKPC-2,blaOXA-1,blaSHV-11,blaTEM-1B	aac(6')Ib-cr	oqxA,oqxB,QnrB66-like	tet(A)		ST-11	IncFIB(K),IncFII(K),IncL/M(pMU407),IncR,ColRNAI	F-:A16*:B71			IncF[F-:A16*:B71]
192 J9	VUBP00000000	5455376	56	285960		fosA-like				dfrA14-like		blaKPC-3,blaSHV-101-like		oqxA-like,oqxB-like			ST-13	IncFIA(HI1),IncFII(K),IncQ2,ColRNAI	F-:A-:B71*			IncF[F-:A-:B71*]
191 J9	VUBQ00000000	5505167	150	108889		fosA-like	aac(3)-IIa-like,strA,strB		sul2	dfrA14-like	catB3-like	blaCTX-M-15,blaKPC-3,blaOXA-1,blaOXA-9-like,blaSHV-28,blaTEM-1B-like	aac(6')Ib-cr	oqxA-like,oqxB-like,QnrB66-like			ST-307	IncFIB(pQil),IncFIB(K),IncFII(K)	F-:A16*:B71			IncF[F-:A16*:B71]
191 E3	VUBR00000000	5744255	188	120307		fosA-like	aac(3)-IIa-like,aadA2-like,rmtB,aacA4-like		sul1-like			blaCTX-M-14,blaCTX-M-15,blaKPC-2,blaOXA-9-like,blaSHV-1,blaTEM-1B-like	aac(6')Ib-cr-like	oqxA-like,oqxB-like	tet(A)		ST-383	IncFIB(K),IncFII,IncFIB(pQil),IncFII(K),ColRNAI	F2*:A-:B62			IncF[F2*:A-:B62]
190 F6	VUBS00000000	5672706	147	97187		fosA,fosA-like	aadA2,rmtB		sul1-like,sul2	dfrA14-like	catA2-like,floR-like	blaCTX-M-65,blaKPC-2,blaLEN12-like,blaTEM-1B		QnrS1	tet(A)		ST-11	IncFII(pCRY),IncFIB(K),IncFII(pHN7A8),IncHI1B,IncR,ColRNAI	F-:A-:B71*		Unknown ST	IncHI1[Unknown ST],IncF[F-:A-:B71*]
190 A4	VUBT00000000	5476051	89	141740		fosA-like	aac(6')-Ib-like,aadA1,aadA5,strA,strB	mph(A)	sul1,sul2	dfrA14-like,dfrA17		blaKPC-3,blaOXA-9,blaSHV-101-like,blaTEM-1A	aac(6')Ib-cr-like	oqxA-like,oqxB-like			ST-13	IncFIA(HI1),IncFII,IncFII(K),IncQ2,ColRNAI	F-:A-:B18*			IncF[F-:A-:B18*]
189 J8	VUBU00000000	5448884	76	186101		fosA-like				dfrA14-like		blaKPC-3,blaSHV-101-like		oqxA-like,oqxB-like			ST-13	IncFIA(HI1),IncFII(K),IncQ2,ColRNAI	F-:A-:B71*			IncF[F-:A-:B71*]
189 B3	VUBV00000000	5507418	86	172506		fosA-like	aac(3)-IIa-like,strA-like,strB		sul2	dfrA14-like		blaCTX-M-15,blaKPC-2,blaSHV-11-like		oqxA-like,oqxB-like,QnrB66-like	tet(A)		ST-1788	IncFIB(K),IncFII(K),IncP(6),ColpVC,ColRNAI	F-:A16*:B71			IncF[F-:A16*:B71]
188 F9	VUBW00000000	5749857	181	120556		fosA-like	aac(3)-IIa-like,aadA2-like,rmtB		sul1-like		catB3-like	blaCTX-M-14,blaCTX-M-15,blaKPC-2,blaOXA-1,blaOXA-9-like,blaSHV-1,blaTEM-1B	aac(6')Ib-cr-like	oqxA-like,oqxB-like	tet(A)		ST-383	IncFIB(pQil),IncFII,IncFIB(K),IncFII(K),ColRNAI	F2*:A-:B62			IncF[F2*:A-:B62]
187 H6	VUBX00000000	5458618	59	241997		fosA-like	aac(6')-Ib-like,aadA1,strA,strB		sul2	dfrA14-like		blaKPC-3,blaOXA-9,blaSHV-101-like,blaTEM-1A	aac(6')Ib-cr-like	oqxA-like,oqxB-like			ST-13	IncFIA(HI1),IncFII(K),IncQ2,ColRNAI	F-:A-:B71*			IncF[F-:A-:B71*]
186 J4	VUBY00000000	5491259	88	165295		fosA-like	aadA1			dfrA1		blaKPC-3,blaSHV-11-like		oqxA-like,oqxB-like			ST-147	IncFIB(K),IncFII(K),IncN	F-:A-:B71	ST-15		IncN[ST-15],IncF[F-:A-:B71]
186 H6	VUBZ00000000	5209418	59	258255		fosA-like						blaKPC-3,blaSHV-11-like		oqxA-like,oqxB-like			ST-147	IncN		ST-15		IncN[ST-15]
186 F2	VUCA00000000	5540887	124	282056		fosA-like	aac(6')-Ib-like,aadA1,strA,strB		sul2	dfrA14-like		blaKPC-3,blaOXA-9,blaSHV-1,blaTEM-1A	aac(6')Ib-cr-like	oqxA-like,oqxB-like			ST-231	IncFIA(HI1),IncFIB(K),IncFII(K),ColRNAI	F-:A-:B71*			IncF[F-:A-:B71*]
185 I2	VUCB00000000	5497319	158	97690		fosA-like	aac(6')-Ib-like,aadA1,strA,strB		sul2	dfrA14-like		blaCTX-M-15,blaKPC-3,blaOXA-9,blaSHV-28,blaTEM-1A	aac(6')Ib-cr-like	oqxA-like,oqxB-like			ST-15	IncFIA(HI1),IncFII,IncFIB(K),IncFII(K),ColRNAI	F-:A19*:B23			IncF[F-:A19*:B23]
185 I1	VUCC00000000	5450285	133	175024	arr-3	fosA-like	strA,strB		sul1,sul2	dfrA14-like	catB3-like	blaKPC-3,blaOXA-1,blaSHV-1,blaTEM-1A	aac(6')Ib-cr	oqxA-like,oqxB-like			ST-231	IncFIA(HI1),IncFIB(K),IncFII(K),ColRNAI	F-:A-:B71*			IncF[F-:A-:B71*]
185 G1	VUCD00000000	5538411	273	86971		fosA-like	aadA1		sul1	dfrA1		blaKPC-3,blaLEN12-like		oqxA-like,oqxB-like			ST-147	IncFIA(HI1),IncFIB(pKPHS1),IncFIB(K),IncFII(K),IncN	F-:A-:B5	ST-15		IncN[ST-15],IncF[F-:A-:B5]
185 B2	pending			22502	arr-3	fosA	aadA16-like		sul1	dfrA27		blaKPC-3,blaSHV-1-like	aac(6')Ib-cr	oqxA-like,oqxB-like,QnrB6	tet(D)		ST-268	IncFIB(K),IncN,ColRNAI	Unknown ST	ST-15		IncN[ST-15],IncF[Unknown ST]
184 J8	VUCE00000000	5579044	234	144695	arr-3	fosA-like	strA,strB		sul1,sul2	dfrA14-like	catB3-like	blaKPC-3,blaOXA-1,blaSHV-1,blaTEM-1A	aac(6')Ib-cr	oqxA-like,oqxB-like,QnrS1			ST-231	IncFIA(HI1),IncFIB(K),IncFII(K),IncN,ColRNAI	F-:A-:B71*	ST-6		IncN[ST-6],IncF[F-:A-:B71*]
183 F8	VUCF00000000	5215263	59	258255		fosA-like						blaKPC-3,blaSHV-11-like		oqxA-like,oqxB-like			ST-147	IncFIB(K),IncFII(K),IncN	F-:A-:B71	ST-15		IncF[F-:A-:B71],IncN[ST-15]
182 E3	VUCG00000000	5663569	100	240849		fosA-like	aac(3)-IIa-like			dfrA14-like	catB3-like	blaCTX-M-15,blaKPC-3,blaOXA-1,blaOXA-9-like,blaSHV-28,blaTEM-1A-like	aac(6')Ib-cr	oqxA-like,oqxB-like,QnrB66-like			ST-307	IncFIB(K),IncFIB(pQil),IncFII(K)	F-:A16*:B71			IncF[F-:A16*:B71]
182 E2	VUCH00000000	5579297	97	242237		fosA-like	aac(3)-IIa-like,strA,strB		sul2	dfrA14-like	catB3-like	blaCTX-M-15,blaKPC-3,blaOXA-1,blaOXA-9-like,blaSHV-28,blaTEM-1A-like	aac(6')Ib-cr	oqxA-like,oqxB-like,QnrB66-like			ST-307	IncFIB(pQil),IncFIB(K),IncFII(K)	F-:A16*:B71			IncF[F-:A16*:B71]
182 E1	VUCI00000000	5600715	107	287465		fosA-like	aac(3)-IIa-like			dfrA14-like	catB3-like	blaCTX-M-15,blaKPC-3,blaOXA-1,blaOXA-9-like,blaSHV-28,blaTEM-1A-like	aac(6')Ib-cr	oqxA-like,oqxB-like,QnrB66-like			ST-307	IncFIB(pQil),IncFIB(K),IncFII(K)	F-:A16*:B71			IncF[F-:A16*:B71]
181 E2	VUCJ00000000	5433891	58	287117		fosA-like						blaKPC-3-like,blaOXA-9-like,blaSHV-28,blaTEM-1A-like		oqxA-like,oqxB-like			ST-307	IncFIB(pQil),IncFII(K)	F-:A16*:B71			IncF[F-:A16*:B71]
178 J9	VUCK00000000	5629091	103	156135		fosA-like	aac(3)-IIa-like,strA,strB		sul2	dfrA14-like		blaCTX-M-15,blaKPC-3,blaOXA-9-like,blaSHV-28,blaTEM-1B		oqxA-like,oqxB-like,QnrB66-like			ST-307	IncFIB(K),IncFIB(pQil),IncFII(K)	F-:A16*:B71			IncF[F-:A16*:B71]
178 A6	VUCL00000000	5769023	89	189412		fosA-like	armA,strA,strB-like	mph(E)	sul2			blaKPC-2,blaOXA-9-like,blaSHV-1,blaTEM-1A-like		oqxA-like,oqxB-like	tet(A)	msr(E)	ST-101	IncFII(K),IncFIB(Mar),IncFIA(HI1),IncFII,IncHI1B,IncFIA,IncR,Col156,ColRNAI	F-:A13*:B18		Unknown ST	IncHI1[Unknown ST],IncF[F-:A13*:B18]
177 H5	VUCM00000000	5471873	103	155969		fosA-like	aac(6')-Ib,aph(3')-Ia					blaKPC-2,blaSHV-11	aac(6')Ib-cr-like	oqxA,oqxB-like			ST-258	IncFIB(K),IncFII(K),ColRNAI	F-:A16*:B71			IncF[F-:A16*:B71]
177 E9	VUCN00000000	5412806	72	215213		fosA-like						blaKPC-3,blaSHV-11-like		oqxA-like,oqxB-like			ST-147	IncFIB(pKPHS1),IncFII(K),IncN	F-:A16*:B5	ST-15		IncN[ST-15],IncF[F-:A16*:B5]
177 C6	VUCO00000000	5654878	99	199783		fosA-like	aac(3)-IIa-like,strA,strB		sul2	dfrA14-like	catB3-like	blaCTX-M-15,blaKPC-3,blaOXA-1,blaOXA-9-like,blaSHV-28,blaTEM-1B-like	aac(6')Ib-cr	oqxA-like,oqxB-like,QnrB66-like			ST-307	IncFIB(pQil),IncFIB(K),IncFII(K)	F-:A16*:B71			IncF[F-:A16*:B71]
176 H10	VUCP00000000	5390252	119	130287		fosA-like	aac(6')-Ib,aadA2,aph(3')-Ia	mph(A)	sul1	dfrA12	catA1-like	blaKPC-2,blaOXA-9-like,blaSHV-11,blaTEM-1A-like	aac(6')Ib-cr-like	oqxA,oqxB			ST-258	IncFIB(pQil),IncFII(K),ColRNAI	F-:A16*:B71			IncF[F-:A16*:B71]
176 G10	VUCQ00000000	5292829	67	176968		fosA-like	aac(6')-Ib-like,aadA1,strA,strB		sul2	dfrA14-like		blaKPC-3,blaOXA-9,blaSHV-101-like,blaTEM-1A	aac(6')Ib-cr-like	oqxA-like,oqxB-like			ST-13	IncFIA(HI1),IncFII(K),IncQ2,ColRNAI	F-:A-:B71*			IncF[F-:A-:B71*]
176 F4	VUCR00000000	5565559	97	169941		fosA-like	aac(3)-IIa-like			dfrA14-like	catB3-like	blaCTX-M-15,blaKPC-3,blaOXA-1,blaOXA-9-like,blaSHV-28,blaTEM-1A-like	aac(6')Ib-cr	oqxA-like,oqxB-like,QnrB66-like			ST-307	IncFIB(pQil),IncFIB(K),IncFII(K)	F-:A16*:B71			IncF[F-:A16*:B71]
175 C3	VUCS00000000	5517363	111	198037		fosA-like	aac(6')-Ib,aadA2,aph(3')-Ia	mph(A)	sul1	dfrA12	catA1-like	blaKPC-2,blaOXA-9-like,blaSHV-11,blaTEM-1A-like	aac(6')Ib-cr-like	oqxA,oqxB			ST-258	IncFIB(K),IncFII(K),ColRNAI	F-:A16*:B71			IncF[F-:A16*:B71]
175 B8	VUCT00000000	5664954	153	179527		fosA-like	aac(3)-IIa-like,strA,strB		sul2	dfrA14-like	catB3-like	blaCTX-M-15,blaKPC-3,blaOXA-1,blaOXA-9-like,blaSHV-28,blaTEM-1B-like	aac(6')Ib-cr	oqxA-like,oqxB-like,QnrB66-like			ST-307	IncFIB(pQil),IncFIB(K),IncFII(K)	F-:A16*:B71			IncF[F-:A16*:B71]
172 A9	VUCU00000000	5376168	119	136114		fosA-like	aac(6')-Ib-like,aadA1,strA,strB		sul2	dfrA14-like		blaKPC-3,blaOXA-9,blaSHV-11-like,blaTEM-1A	aac(6')Ib-cr-like	oqxA-like,oqxB-like,QnrB66-like			ST-348	IncFIA(HI1),IncFIB(K),IncFII(K)	F-:A19*:B71			IncF[F-:A19*:B71]
171 J10	VUCV00000000	5660695	89	177431	arr-3	fosA-like	aadA16-like,aadA2		sul1	dfrA27		blaKPC-2,blaSHV-11	aac(6')Ib-cr	oqxA,oqxB,QnrB6			ST-11	IncFIB(K),IncN,ColRNAI	Unknown ST	ST-5		IncF[Unknown ST],IncN[ST-5]
171 J9	VUCW00000000	5592793	194	214573		fosA-like	aac(3)-IIa-like,strA,strB	mph(A)	sul2	dfrA14-like	catB3-like	blaCTX-M-15,blaKPC-2,blaOXA-1,blaSHV-11-like,blaTEM-1A-like,blaTEM-1B	aac(6')Ib-cr	oqxA-like,oqxB-like,QnrB66-like,QnrS1	tet(A)		ST-273	IncFIB(K),IncFII(K),IncR,ColRNAI	F-:A16*:B71			IncF[F-:A16*:B71]
171 J7	VUCX00000000	5657063	79	172331		fosA-like						blaKPC-3,blaLEN2-like		oqxA-like,oqxB-like			ST-454	IncFIA(HI1),IncFII(K),ColRNAI	F-:A18*:B17			IncF[F-:A18*:B17]
171 G8	VUCY00000000	5621043	228	84087	arr-3	fosA,fosA-like	aac(3)-IId-like,aadA16-like,aph(3')-Ia-like,rmtB,strA,strB	mph(A)	sul1,sul2	dfrA27	floR-like	blaCTX-M-3,blaCTX-M-65,blaKPC-2,blaLEN12-like,blaTEM-1B	aac(6')Ib-cr	QnrS1	tet(A)-like		ST-11	IncFII(K),IncFIB(K),IncFII(pHN7A8),IncHI1B,IncQ1,ColRNAI	F-:A16*:B71		Unknown ST	IncF[F-:A16*:B71],IncHI1[Unknown ST]
169 F10	VUCZ00000000	5337314	68	241152		fosA-like	aac(3)-IIa-like,strA,strB		sul2	dfrA14-like		blaCTX-M-15,blaKPC-3,blaOXA-9-like,blaSHV-28,blaTEM-1B		oqxA-like,oqxB-like,QnrB66-like			ST-307	IncFIB(pQil),IncFIB(K)	Unknown ST			IncF[Unknown ST]
169 C6	VUDA00000000	5680352	149	153030		fosA-like	aac(3)-IIa-like,strA,strB		sul2	dfrA14-like	catB3-like	blaCTX-M-15,blaKPC-3,blaOXA-1,blaOXA-9-like,blaSHV-28,blaTEM-1B-like	aac(6')Ib-cr	oqxA-like,oqxB-like,QnrB66-like			ST-307	IncFIB(K),IncFIB(pQil),IncFII(K)	F-:A16*:B71			IncF[F-:A16*:B71]
169 C5	VUDB00000000	5533919	125	194424		fosA-like	aac(6')-Ib,aadA2	mph(A)	sul1	dfrA12	catA1-like	blaKPC-3,blaOXA-9-like,blaSHV-11,blaTEM-1A-like	aac(6')Ib-cr-like	oqxA,oqxB			ST-512	IncFIB(pQil),IncFIB(K),IncFII(K),ColRNAI	F-:A16*:B71			IncF[F-:A16*:B71]
169 C4	VUDC00000000	5648439	100	209605		fosA-like	aac(3)-IIa-like,strA,strB		sul2	dfrA14-like	catB3-like	blaCTX-M-15,blaKPC-3,blaOXA-1,blaOXA-9-like,blaSHV-28,blaTEM-1B	aac(6')Ib-cr	oqxA-like,oqxB-like,QnrB66-like			ST-307	IncFIB(pQil),IncFIB(K),IncFII(K)	F-:A16*:B71			IncF[F-:A16*:B71]
168 G7	VUDD00000000	5579181	126	129411		fosA-like	aac(6')-Ib,aadA2,aph(3')-Ia	mph(A)	sul1	dfrA12	catA1-like	blaKPC-3,blaOXA-9-like,blaSHV-11,blaTEM-1A-like	aac(6')Ib-cr-like	oqxA,oqxB			ST-512	IncFIB(pQil),IncFIB(K),IncFII(K),ColRNAI	F-:A-:B71			IncF[F-:A-:B71]
167 I9	VUDE00000000	5714121	182	104992		fosA-like	aac(6')-Ib,aadA2	mph(A)	sul1	dfrA12	catA1-like	blaKPC-2,blaSHV-12,blaTEM-1B	aac(6')Ib-cr-like				ST-258	IncFIB(K),IncFII(K),IncX3,repA,ColRNAI	F-:A-:B71			IncF[F-:A-:B71]
167 D3	VUDF00000000	5279252	71	214552		fosA-like	aac(3)-IIa-like,strA,strB		sul2	dfrA14-like	catB3-like	blaCTX-M-15,blaKPC-3,blaOXA-1,blaSHV-11-like,blaTEM-1B	aac(6')Ib-cr	oqxA-like,oqxB-like,QnrB66-like			ST-147	IncN,IncFII(Y),ColRNAI	F-:A16*:B71*	ST-15		IncN[ST-15],IncF[F-:A16*:B71*]
165 C10	VUDG00000000	4663391	169	108259		fosA-like	aac(3)-IIa-like,aadA2-like,rmtB		sul1-like			blaCTX-M-14,blaCTX-M-15,blaKPC-2,blaOXA-9-like,blaTEM-1B	aac(6')Ib-cr-like	oqxA-like,oqxB-like	tet(A)		ST-383	IncFIB(K),IncFII,IncFIB(pQil),IncFII(K),ColRNAI	F2*:A-:B62			IncF[F2*:A-:B62]
164 D7	VUDH00000000	5793581	260	114964		fosA-like	aac(3)-IIa-like,aadA2-like,rmtB		sul1-like		catB3-like	blaCTX-M-14,blaCTX-M-15,blaKPC-2,blaOXA-1,blaOXA-9-like,blaSHV-1,blaSHV-148-like,blaTEM-1A-like	aac(6')Ib-cr-like	oqxA-like,oqxB-like	tet(A)		ST-383	IncFIB(K),IncFII,IncFIB(pQil),IncFII(K),ColRNAI	F2*:A-:B62			IncF[F2*:A-:B62]
162 J10	VUDI00000000	5534460	82	197544		fosA-like						blaKPC-3,blaSHV-11-like		oqxA-like,oqxB-like			ST-147	IncFIA(HI1),IncFIB(pKPHS1),IncFIB(K),IncFII(K),IncN	F-:A-:B5	ST-15		IncF[F-:A-:B5],IncN[ST-15]
162 E5	VUDJ00000000	5547969	152	135605		fosA-like	aac(6')-Ib,aadA2-like	mph(A)	sul1	dfrA12	catA1-like	blaKPC-3,blaSHV-11	aac(6')Ib-cr-like	oqxA,oqxB			ST-512	IncFIB(pQil),IncFIB(K),IncFII(K),IncX3,ColRNAI	F-:A-:B71			IncF[F-:A-:B71]
160 C2	VUDK00000000	5433224	116	149102		fosA-like	aac(6')-Ib,aadA2		sul1			blaKPC-3,blaOXA-9-like,blaSHV-11,blaTEM-1A-like	aac(6')Ib-cr-like	oqxA,oqxB			ST-512	IncFIB(pQil),IncFII(K),ColRNAI	F-:A16*:B71			IncF[F-:A16*:B71]
160 B5	VUDL00000000	5529468	150	108446		fosA,fosA-like	aadA2,rmtB	mph(A)	sul1	dfrA1	catA2-like	blaCTX-M-65,blaKPC-2,blaSHV-5-like,blaTEM-1B		oqxA,oqxB	tet(A)		ST-11	IncFIB(K),IncFII(pHN7A8),IncR,ColRNAI	F-:A-:B71*			IncF[F-:A-:B71*]
